# Supplementary material for: Hierarchical Ni-Mn LDHs@CuC2O4 Nanosheet Arrays-Modified Copper Mesh: A Dual-Functional Material for Enhancing Oil/Water Separation and Supercapacitors
Source: Int J Mol Sci. 2023 Sep 14;24(18):14085. doi: 10.3390/ijms241814085 (PMC10531716; doi:10.3390/ijms241814085)
Supplement: Supplementary file 1 [file ijms-24-14085-s001.zip]

Archive with 1 entries (1 files):
- ijms-2527571-supplementary.pdf
